# Supplementary material for: Use of RNA-seq data to identify and validate RT-qPCR reference genes for studying the tomato-Pseudomonas pathosystem
Source: Sci Rep. 2017 Mar 20;7:44905. doi: 10.1038/srep44905 (PMC5357963; doi:10.1038/srep44905)
Supplement: Supplementary Table S1 [file srep44905-s2.xls]

## Sheet: Sheet1
	Supplementary Table S1: Summary of the RNA-seq experiments used for candidate genes selection.
	Tomato line	Treatment	Time after infiltration	Concentration	Comment	Biological replicates	Infiltration method	Strain reference	RNA-Seq data reference
	RG-prf19	Pst DC3000	4 h	5 x 106 CFU/mL	Wild type Pseudomonas syringae pv. tomato (Pst) strain	3	vacuum	1	10
		Pst DC3000	6 h	5 x 106 CFU/mL	Wild type Pst strain	3	vacuum	1	10
	RG-prf3	MgCl2 (PAMPs treatment)	30 min	10 mM	Mock treatment	3	syringe		This work
		csp22	30 min	1 µM	Cold shock protein consensous 22 residues long fragment (AVGTVKWFNAEKGFGFITPDDG) GenScript	3	syringe	-	This work
		flg22	30 min	1 µM	Flagellin consensous 22 residues long fragment (QRLSTGSRINSAKDDAAGLQIA) GenScript RP19986	3	syringe	-	This work
		flgII-28	30 min	1 µM	Flagellin 28 residues portion from P. syringae tomato (Pst) T1 (ESTNILQRMRELAVQSRNDSNSSTDRDA) EZBiolab	3	syringe	-	This work
		LPS	30 min	100 µg/mL	Lipopolysaccharides from Salmonella enterica serotype typhimurium (Sigma L2262)	3	syringe	-	This work
		PGN	30 min	100 µg/mL	Sonicated peptidoglycan from E. coli K12 (InvivoGen tlrl-ksspgn)	3	syringe	-	This work
		MgCl2 (PAMPs treatment)	6 h	10 mM	Mock treatment	3	syringe	-	11
		csp22	6 h	1 µM	Cold shock protein consensous 22 residues long fragment (AVGTVKWFNAEKGFGFITPDDG) GenScript	3	syringe	-	This work
		flg22	6 h	1 µM	Flagellin consensous 22 residues long fragment (QRLSTGSRINSAKDDAAGLQIA) GenScript RP19986	2	syringe	-	This work
		flgII-28	6 h	1 µM	Flagellin 28 residues portion from P. syringae tomato (Pst) T1 (ESTNILQRMRELAVQSRNDSNSSTDRDA) EZBiolab	3	syringe	-	11
		LPS	6 h	100 µg/mL	Lipopolysaccharides from Salmonella enterica serotype typhimurium (Sigma L2262)	3	syringe	-	This work
		PGN	6 h	100 µg/mL	Sonicated peptidoglycan from E. coli K12 (InvivoGen tlrl-ksspgn)	3	syringe	-	This work
		MgCl2 (bacterial treatments)	6 h	10 mM	Mock treatment	3	syringe	-	11
		Pst DC3000	6 h	5 x 106 CFU/mL	Wild type Pst strain	3	syringe	1	11
		DC3000 ΔhrcQ-U	6 h	5 x 106 CFU/mL	DC3000 mutant, lacking a functional type 3 secretion system (T3SS)	3	syringe	2	This work
		DC3000 ΔhrcQ-U ΔfliC	6 h	5 x 106 CFU/mL	DC3000 mutant, lacking a functional T3SS and flagellin	3	syringe	3	11
		DC3000 Δ28	6 h	5 x 106 CFU/mL	DC3000 mutant with 28 effectors deleted	3	syringe	2	This work
		DC3000 ΔAvrPto ΔAvrPtoB	6 h	5 x 106 CFU/mL	DC3000 mutant lacking avrPto and avrPtoB effectors	3	syringe	4	11
		Pseudomonas fluorescens 55	6 h	108 CFU/mL	Wild type strain	3	syringe	5	11
		P. putida KT2240	6 h	108 CFU/mL	Plasmid free derivative from strain mt-2	3	syringe	6	11
		Agrobacterium tumefaciens GV2260	6 h	108 CFU/mL	Ti plasmid disarmed	3	syringe	7	11
		Untreated (PAMPs treatment)	-	-	Untreated leaf tissue sampled along with 30 min time-point	3	-	-	This work
		Untreated (PAMPs treatment)	-	-	Untreated leaf tissue sampled along with 6 h time-point	3	-	-	This work
		Untreated (bacterial treatment)	-	-	Untreated leaf tissue sampled along with 30 min time-point	3	-	-	This work
		Untreated (bacterial treatment)	-	-	Untreated leaf tissue sampled along with 6 h time-point	3	-	-	This work
		Pst DC3000	4 h	5 x 106 CFU/mL	Wild type Pst strain	3	vacuum	1	10
		Pst DC3000	6 h	5 x 106 CFU/mL	Wild type Pst strain	3	vacuum	1	10
	RG-PtoR	DC3000 ΔhopQ1-1	6 h	5 x 106 CFU/mL	DC3000 mutant lacking hopQ1-1 effector	3	vacuum	8	This work
		DC3000 ΔhopQ1-1 ΔfliC	6 h	5 x 106 CFU/mL	DC3000 mutant lacking flagellin and hopQ1-1 effector	3	vacuum	9	10
		DC3000 ΔhopQ1-1 ΔavrPto ΔavrPtoB	6 h	5 x 106 CFU/mL	DC3000 mutant lacking hopQ1-1, avrPto and avrPtoB effectors	3	vacuum	9	10
		DC3000 ΔfliC ΔhopQ1-1 ΔavrPto ΔavrPtoB	6 h	5 x 106 CFU/mL	DC3000 mutant lacking flagellin, hopQ1-1, avrPto and avrPtoB effectors	3	vacuum	9	10
		Pst DC3000	4 h	5 x 106 CFU/mL	Wild type Pst strain	3	vacuum	1	10
		DC3000 ΔavrPto ΔavrPtoB	4 h	5 x 106 CFU/mL	DC3000 mutant lacking avrPto and avrPtoB effectors	3	vacuum	4	This work
		Pst DC3000	6 h	5 x 106 CFU/mL	Wild type Pst strain	3	vacuum	1	10
		DC3000 ΔavrPto ΔavrPtoB	6 h	5 x 106 CFU/mL	DC3000 mutant lacking avrPto and avrPtoB effectors	3	vacuum	4	This work
	References
	1	Cuppels, D. A. Generation and characterization of Tn5 insertion mutations in Pseudomonas syringae pv. tomato. Appl. Environ Microbiol 51, 323-327 (1986).
	2	Cunnac, S. et al. Genetic disassembly and combinatorial reassembly identify a minimal functional repertoire of type III effectors in Pseudomonas syringae. Proc Natl Acad Sci USA 108, 2975-2980 (2011).
	3	Wei, H. L., Chakravarthy, S., Worley, J. N. & Collmer, A. Consequences of flagellin export through the type III secretion system of Pseudomonas syringae reveal a major difference in the innate immune systems of mammals and the model plant Nicotiana benthamiana. Cell Microbiol, doi:10.1111/cmi.12059 (2013).
	4	Lin, N. C. & Martin, G. B. An avrPto/avrPtoB mutant of Pseudomonas syringae pv. tomato DC3000 does not elicit Pto-mediated resistance and is less virulent on tomato. Mol Plant Microbe Interact 18, 43-51 (2005).
	5	Huang, H. C. et al. Molecular cloning of a Pseudomonas syringae pv. syringae gene cluster that enables Pseudomonas fluorescens to elicit the hypersensitive response in tobacco plants. J Bacteriol 170, 4748-4756 (1988).
	6	Nelson, K. E. et al. Complete genome sequence and comparative analysis of the metabolically versatile Pseudomonas putida KT2440. Environ Microbiol 4, 799-808, doi:10.1046/j.1462-2920.2002.00366.x (2002).
	7	McBride, K. & Summerfelt, K. Improved binary vectors for Agrobacterium-mediated plant transformation. Plant Mol Biol 14, 269-276, doi:10.1007/BF00018567 (1990).
	8	Wei, C. F. et al. A Pseudomonas syringae pv. tomato DC3000 mutant lacking the type III effector HopQ1-1 is able to cause disease in the model plant Nicotiana benthamiana. Plant J 51, 32-46 (2007).
	9	Kvitko, B. H. et al. Deletions in the repertoire of Pseudomonas syringae pv. tomato DC3000 type III secretion effector genes reveal functional overlap among effectors. PLoS Pathog 5, e1000388, doi:10.1371/journal.ppat.1000388 (2009).
	10	Pombo, M. A. et al. Transcriptomic analysis reveals tomato genes whose expression is induced specifically during effector-triggered immunity and identifies the Epk1 protein kinase which is required for the host response to three bacterial effector proteins. Genome Biol 15, 492, doi:10.1186/s13059-014-0492-1 (2014).
	11	Rosli, H. et al. Transcriptomics-based screen for genes induced by flagellin and repressed by pathogen effectors identifies a cell wall-associated kinase involved in plant immunity. Genome Biol 14, R139 (2013).
