# Supplementary material for: Use of RNA-seq data to identify and validate RT-qPCR reference genes for studying the tomato-Pseudomonas pathosystem
Source: Sci Rep. 2017 Mar 20;7:44905. doi: 10.1038/srep44905 (PMC5357963; doi:10.1038/srep44905)
Supplement: Supplementary Table S2 [file srep44905-s3.xls]

## Sheet: Sheet1
Supplementary Table S2: Expression (RPKMs) and variation coefficient (VC) of the selected tomato genes for the stability analysis.
Gene ID	Name	Human readable description	Rio Grande (RG)-prf3 leaf tissue
			PAMP_Mock_ 30min_rep1	PAMP_Mock_ 30min_rep2	PAMP_Mock_ 30min_rep3	csp22_ 30min_rep1	csp22_ 30min_rep2	csp22_ 30min_rep3	flg22_30min_rep1	flg22_30min_rep2	flg22_30min_rep3	flg28_30min_rep1	flg28_30min_rep2	flg28_30min_rep3	LPS_30min_rep1	LPS_30min_rep2	LPS_30min_rep3	PGN_30min_rep1	PGN_30min_rep2	PGN_30min_rep3	PAMP_Mock_6h_rep1	PAMP_Mock_6h_rep2	PAMP_Mock_6h_rep3	csp22_ 6h_rep1	csp22_ 6h_rep2	csp22_ 6h_rep3	flg22_6h_rep2	flg22_6h_rep3	flgII-28_6h_rep1	flgII-28_6h_rep2	flgII-28_6h_rep3	LPS_6h_rep1	LPS_6h_rep2	LPS_6h_rep3	PGN_6h_rep1	PGN_6h_rep2	PGN_6h_rep3	Bacterial_Mock_6h_rep1	Bacterial_Mock_6h_rep2	Bacterial_Mock_6h_rep3	Pst_DC3000_6h_rep1	Pst_DC3000_6h_rep2	Pst_DC3000_6h_rep3	Pst_DC3000_ΔhrcQ-U_ 6h_rep1	Pst_DC3000_ΔhrcQ-U_ 6h_rep2	Pst_DC3000_ΔhrcQ-U_ 6h_rep3	Pst_DC3000_ΔhrcQ-U_ΔfliC 6h_rep1	Pst_DC3000_ΔhrcQ-U_ΔfliC 6h_rep2	Pst_DC3000_ΔhrcQ-U_ΔfliC 6h_rep3
Solyc08g077220.2.1	SlTspan	Tetraspanin family protein (AHRD V1 **-- B6TTZ1_MAIZE); contains Interpro domain(s) IPR018499 Tetraspanin	56.8549	57.8181	64.9324	50.3515	55.6757	53.6239	48.2515	55.8999	53.5633	55.1224	62.2017	57.5103	53.1412	57.8018	57.2877	60.7488	65.8547	56.4644	58.0246	53.7179	55.1114	57.09	62.2478	63.4105	51.5561	61.8639	52.5195	54.9844	56.6547	63.9399	57.5723	56.3165	51.3677	58.4837	55.342	53.7786	59.5863	60.4705	52.8632	53.8173	55.8711	49.5427	44.1907	55.7539	48.9722	45.1134	58.0608
Solyc07g062570.2.1	SlUBE2N	Ubiquitin-conjugating enzyme E2 N (AHRD V1 **** B5XC59_SALSA); contains Interpro domain(s) IPR000608 Ubiquitin-conjugating enzyme, E2	234.263	219.526	222.662	212.496	243.395	208.294	220.023	231.247	191.99	211.758	230.36	225.023	260.423	262.857	222.934	236.436	245.679	204.823	283.636	224.875	190.961	298.84	280.208	258.586	257.224	241.012	251.937	245.998	229.326	260.372	247.558	226.125	253.39	247.012	189.715	264.65	201.88	187.819	252.482	239.561	234.182	250.132	260.711	204.747	236.964	207.562	224.26
Solyc01g104170.2.1	SlARD2	Ankyrin repeat domain-containing protein 2 (AHRD V1 ***- B6TNC0_MAIZE); contains Interpro domain(s) IPR002110 Ankyrin	259.208	282.098	267.902	262.698	264.91	305.353	247.754	284.55	273.89	259.389	280.475	282.151	250.114	284.566	288.049	258.788	281.062	276.611	373.806	355.722	372.175	296	284.988	305.346	275.131	318.846	334.145	304.658	296.416	340.416	319.773	351.033	338.267	319.391	362.542	322.772	367.579	395.115	342.088	347.128	355.892	324.124	313.46	366.43	359.422	295.957	399.266
Solyc03g005730.2.1	Sl3-IMDH	3-isopropylmalate dehydratase large subunit 2 (AHRD V1 ***- B6U6T6_MAIZE); contains Interpro domain(s) IPR011826 Homoaconitase/3-isopropylmalate dehydratase, large subunit, prokaryotic	137.359	156.371	143.647	144.758	128.655	135.781	135.608	144.169	143.328	140.491	154.315	156.931	141.968	155.909	167.466	148.537	154.564	155.143	117.645	127.465	137.112	119.29	129.236	124.119	120.623	122.404	113.001	119.012	125.66	116.382	134.471	127.339	122.692	137.975	127.383	147.228	130.208	121.488	161.398	119.848	139.195	127.367	130.515	132.074	139.542	130.922	124.447
Solyc02g021420.2.1	SlGSN	Gelsolin (AHRD V1 **-- B0WBT0_CULQU); contains Interpro domain(s) IPR007122 Gelsolin	17.2532	18.163	17.6719	14.2322	16.3199	17.3788	14.9927	18.9343	15.5551	15.1929	16.2173	19.2602	15.135	16.0362	17.6725	18.107	17.3494	18.8208	18.3785	15.6614	16.7139	18.09	17.3388	19.4811	17.9053	18.8031	16.4856	18.0776	17.871	16.0441	16.0759	18.2243	15.9855	16.2091	16.7412	18.3451	17.9803	15.1881	19.6077	20.6547	19.4997	18.1172	17.1506	16.9878	16.1272	17.1747	16.8269
Solyc05g008530.2.1	SlTatC	Sec-independent protein translocase TatC (AHRD V1 ***- Q3MG73_ANAVT); contains Interpro domain(s) IPR019822 Twin arginine-targeting protein translocase, TatC	129.515	129.235	136.805	126.855	105.077	88.1515	141.397	103.537	134.816	131.38	138.654	132.75	140.599	149.301	134.5	111.058	108.465	143.757	160.763	201.613	159.245	135.3	171.598	156.43	139.942	155.055	142.955	160.684	140.972	168.037	192.088	169.356	171.108	193.083	169.834	167.02	167.293	136.767	150.753	139.89	155.814	139.37	145.194	147.693	151.31	155.035	145.922
Solyc00g082150.2.1	SlKLC	Kinesin light chain (AHRD V1 **-- B6SKU4_MAIZE); contains Interpro domain(s) IPR011990 Tetratricopeptide-like helical	26.9489	22.6161	24.8757	22.6011	20.6912	19.5567	24.1184	20.4068	23.74	22.3248	21.8195	18.981	26.0114	25.6028	22.8917	24.2884	22.7711	26.1261	33.3302	31.6119	30.2743	31.75	32.3292	36.1598	30.1706	34.0804	30.1391	34.3496	32.6608	38.1098	33.3171	35.4415	33.2624	34.1981	29.0637	33.0287	30.1375	25.2429	28.8053	34.0854	29.7358	31.6437	29.4031	31.3801	28.5986	31.2084	26.985
Solyc07g018270.2.1	SlVIN3	Vernalization insensitive 3 (Fragment) (AHRD V1 *--- C4PFF9_BRARC); contains Interpro domain(s) IPR003961 Fibronectin, type III	7.94906	8.23905	9.9198	7.50868	8.61152	7.61402	7.38746	8.62224	9.04338	7.51604	9.03757	10.3097	8.37216	7.99856	8.18992	7.67436	7.99035	8.30562	10.1183	9.35206	8.40819	9.79	8.97206	8.34111	7.51356	7.73265	7.53673	8.81037	8.63452	8.79314	8.98661	8.2308	9.14764	9.97215	8.75913	9.32327	9.90385	8.67302	9.75271	10.6893	8.98101	8.47241	9.21801	7.61105	8.94344	8.82214	9.8656
Solyc01g111510.2.1	SlAPX	Ascorbate peroxidase (AHRD V1 **** Q8W4V7_CAPAN); contains Interpro domain(s) IPR002207 Plant ascorbate peroxidase	206.352	234.154	203.814	197.454	202.297	190.469	201.29	193.842	205.144	190.124	203.582	224.723	214.187	209.241	219.616	211.925	205.584	200.655	226.627	224.784	258.677	173.8	177.266	195.154	188.253	218.469	224.051	180.515	195.397	212.919	213.242	227.136	228.501	200.323	239.345	224.933	263.243	274.786	243.496	219.142	244.939	233.766	220.299	234.887	258.98	207.975	273.575
Solyc06g051420.2.1	SlPHD	PHD finger family protein (AHRD V1 **-- D7LYZ0_ARALY); contains Interpro domain(s) IPR019787 Zinc finger, PHD-finger	11.1118	11.7945	12.9343	12.1907	14.7288	13.8868	11.4184	12.0839	10.4068	11.4498	12.5452	14.2848	14.4243	14.4803	13.5497	13.7133	12.17	12.8731	18.5266	17.5846	15.8953	18.48	21.4086	18.4941	24.9417	17.6981	21.7301	23.6414	27.3477	23.5613	27.8002	17.2899	19.4223	19.2152	16.7983	16.7736	14.6757	17.8081	21.2054	22.6052	19.4501	25.9634	25.8466	20.8311	17.4738	20.7019	18.1692
Solyc04g009030.2.1	SlGAPDH	Glyceraldehyde-3-phosphate dehydrogenase (AHRD V1 **** D7UNZ5_BRARC); contains Interpro domain(s) IPR000173 Glyceraldehyde 3-phosphate dehydrogenase	3723.99	4972.76	3979.74	4268.27	3878.31	3801.34	3644.64	4747.28	3686.08	4146	4266.68	4327.98	3523.23	4144.7	4637.41	4274.34	4815.42	3980.69	2022.73	1943.46	2300.44	833.78	640.748	964.82	987.596	1273.26	1182.72	913.042	1022.13	1356.34	1216.42	2016.5	1507.78	1336.29	2063.36	1867.62	2501.97	2396.59	1818.81	1793.39	1681.61	1520.6	1616.17	1926.86	2429.27	2784.52	2369.29
Solyc06g005060.2.1	SlEF1α	Elongation factor 1-alpha (AHRD V1 ***- Q8H9C0_SOLTU); contains Interpro domain(s) IPR004539 Translation elongation factor EF1A, eukaryotic and archaeal IPR000795 Protein synthesis factor, GTP-binding	327.094	274.413	364.169	313.017	257.147	300.064	317.583	279.83	263.879	327.431	266.491	209.747	312.626	288.646	250.41	287.163	276.434	287.808	835.825	782.67	678.326	1264.83	1133.27	1000.75	1419.6	934.444	1035.96	1211.75	1162.2	987.796	1218.47	829.336	951.165	838.087	826.937	764.627	707.727	923.871	958.558	993.307	893.099	1008.79	1084.53	874.63	701.102	823.989	679.831
		REFERENCE	this work																		1			this work					1			this work						1						this work			1
References
1	Rosli, H. et al. Transcriptomics-based screen for genes induced by flagellin and repressed by pathogen effectors identifies a cell wall-associated kinase involved in plant immunity. Genome Biol 14, R139 (2013).
2	Pombo, M. A. et al. Transcriptomic analysis reveals tomato genes whose expression is induced specifically during effector-triggered immunity and identifies the Epk1 protein kinase which is required for the host response to three bacterial effector proteins. Genome Biol 15, 492, doi:10.1186/s13059-014-0492-1 (2014).
[truncated: 66 more columns]
